# Supplementary material for: Riboswitch-mediated inducible expression of an astaxanthin biosynthetic operon in plastids
Source: Plant Physiol. 2021 Sep 7;188(1):637–52. doi: 10.1093/plphys/kiab428 (PMC8774745; doi:10.1093/plphys/kiab428)
Supplement: kiab428_Supplementary_Data [file kiab428_supplementary_data.zip]

Archive with 3 entries (2 files):
- kiab428-suppl_data/
- kiab428-suppl_data/Bock_Suppl Mat_final.pdf
- kiab428-suppl_data/Supplemental Dataset 1.xlsx
