# Supplementary material for: Riboswitch-mediated inducible expression of an astaxanthin biosynthetic operon in plastids
Source: Plant Physiol. 2021 Sep 7;188(1):637–52. doi: 10.1093/plphys/kiab428 (PMC8774745; doi:10.1093/plphys/kiab428)
Supplement: kiab428_Supplementary_Data [file kiab428_supplementary_data.zip › kiab428-suppl_data/Supplemental Dataset 1.xlsx]

## Sheet: Supplemental Dataset 1
Supplemental Dataset S1. Selected compounds from a comprehensive metabolomic screening for metabolites associated with inducible and/or constitutive astaxanthin synthesis. Metabolite annotation details, relative quantification of abundances normalized to the sum of all detected mass features within an analysis, and statistical analyses are given. Note that SPME-GC-MS operates at nominal mass accu…																					Relative Abundance (Normalized to the intensity sum of all recorded compounds in a fraction)													Relative Abundance Average			Relative Abundance Standard Deviation				T-Test (two-tailed, homoscedastic)				T-Test (two-tailed, heteroscedastic)
Metabolite Name	Molecular Formula	Exact Mass	Analysis Method	Annotation level	Source of Reference Material (Order Number)	Annotation of Ion Type	Adduct/ [In-Source Fragment]	Molecular Formula of Adduct/ [In-Source Fragment]	Exact Mass (expected)	Exact Mass (observed)	Exact Mass Min (observed)	Exact Mass Max (observed)	∆ Exact Mass (expected - observed)	m/z (observed)	Retention Time (expected)	Retention Time (observed)	Retention Time Min (observed)	Retention Time Max (observed)	∆ RT (expected - observed)		Nt-AXT _1	Nt-AXT _2	Nt-AXT _3	Nt-iAXT _1	Nt-iAXT _2	Nt-iAXT _3	Nt-iAXT _4	Nt-iAXT _5	Nt-iAXT _6	Wild type_1	Wild type_2	Wild type_3		Nt-AXT	Nt-iAXT	Wild type	Nt-AXT	Nt-iAXT	Wild type		Nt-AXT vs. Wild type	Nt-iAXT vs. Wild type	Nt-iAXT vs. Nt-AXT		Nt-AXT vs. Wild type	Nt-iAXT vs. Wild type	Nt-iAXT vs. Nt-AXT
Astaxanthin (main isomer 1)	C40H52O4	596.387	lipid fraction_negative mode LC-MS	verified by reference compound	Sigma-Aldrich (SML0982)	molecular ion/ adduct	M-H	C40H51O4-	595.379	595.38	595.327	596.43	-0.00093337	1	4.35	4.31983	4.27539	4.37131	0.0301741		0.00119707	0.00126037	0.00115072	0.000874874	0.000868055	0.000881534	0.00101107	0.000745719	0.000888802	7.38867e-06	1.21465e-06	4.86873e-06		0.00120272	0.000878343	4.49068e-06	5.50399e-05	8.41945e-05	3.10432e-06		2.97287e-06	5.16946e-07	0.000565681		0.000678639	1.67512e-06	0.000420664
Astaxanthin (main isomer 1)	C40H52O4	596.387	lipid fraction_positive mode LC-MS	verified by reference compound	Sigma-Aldrich (SML0982)	molecular ion/ adduct	M+H	C40H53O4+	597.394	597.393	597.349	598.438	0.000920824	1	4.35	4.32147	4.27578	4.37046	0.0285292		0.0334011	0.0352394	0.033565	0.0276791	0.0293415	0.028505	0.0304757	0.0246234	0.0262944	0.000265619	0.00013166	0.000213277		0.0340685	0.0278199	0.000203519	0.00101731	0.00211672	6.75107e-05		5.46591e-07	1.06932e-07	0.00214202		0.000284454	5.40997e-07	0.00056246
Astaxanthin (minor isomer 2)	C40H52O4	596.387	lipid fraction_negative mode LC-MS	verified by reference compound	Sigma-Aldrich (SML0982)	molecular ion/ adduct	M-H	C40H51O4-	595.379	595.381	595.337	596.42	-0.00128134	1	4.97	4.95439	4.92099	4.9857	0.0156101		2.34145e-05	2.39935e-05	2.10328e-05	1.65226e-05	1.59633e-05	1.46523e-05	1.65692e-05	1.29335e-05	1.51191e-05					2.28136e-05	1.52934e-05		1.56919e-06	1.38549e-06					0.000151514				0.00302561
Astaxanthin (minor isomer 2)	C40H52O4	596.387	lipid fraction_positive mode LC-MS	verified by reference compound	Sigma-Aldrich (SML0982)	molecular ion/ adduct	M+H	C40H53O4+	597.394	597.394	596.341	598.447	-0.000621988	1	4.97	4.95867	4.9191	4.98673	0.0113349		0.00542713	0.00561755	0.00516581	0.00370084	0.00382805	0.00376144	0.00465873	0.00302957	0.00369204	1.355e-06	2.46649e-07			0.0054035	0.00377844	8.00825e-07	0.000226797	0.000519992	7.83723e-07		6.73159e-05	6.703e-05	0.00149466		0.000586762	1.02844e-05	0.000330066
Astaxanthin (minor isomer 3)	C40H52O4	596.387	lipid fraction_negative mode LC-MS	verified by reference compound	Sigma-Aldrich (SML0982)	molecular ion/ adduct	M-H	C40H51O4-	595.379	595.381	595.279	596.42	-0.00162652	1	5.06	5.03571	5.00621	5.07147	0.0242913		4.27789e-05	4.58405e-05	4.30957e-05	4.03137e-05	3.48598e-05	3.87747e-05	3.86187e-05	3.13945e-05	3.27088e-05					4.3905e-05	3.61117e-05		1.68359e-06	3.64506e-06					0.0109238				0.00322303
Astaxanthin (minor isomer 3)	C40H52O4	596.387	lipid fraction_positive mode LC-MS	verified by reference compound	Sigma-Aldrich (SML0982)	molecular ion/ adduct	M+H	C40H53O4+	597.394	597.393	597.339	598.438	0.000817017	1	5.06	5.03243	5.00364	5.06451	0.0275717		0.00348114	0.00349733	0.00341662	0.00271477	0.00291335	0.00293645	0.00266825	0.00230753	0.00240843	4.55743e-06	7.88296e-07	1.14107e-06		0.00346503	0.00265813	2.16227e-06	4.26991e-05	0.000257365	2.08176e-06		1.54794e-08	5.36656e-07	0.00122903		4.87677e-05	1.80427e-06	0.000433434
Astaxanthin (minor isomer 4)	C40H52O4	596.387	lipid fraction_negative mode LC-MS	verified by reference compound	Sigma-Aldrich (SML0982)	molecular ion/ adduct	M-H	C40H51O4-	595.379	595.38	595.337	596.42	-0.00100118	1	4.89	4.87279	4.84474	4.89294	0.017207			2.0046e-07	2.04553e-07		5.70337e-07	3.75785e-07	1.38814e-06	4.06288e-07	1.02406e-06					2.02507e-07	7.52922e-07		2.89426e-09	4.39529e-07					0.1551				0.0487974
Astaxanthin (minor isomer 4)	C40H52O4	596.387	lipid fraction_positive mode LC-MS	verified by reference compound	Sigma-Aldrich (SML0982)	molecular ion/ adduct	M+H	C40H53O4+	597.394	597.393	597.349	600.466	0.000803771	1	4.89	4.87864	4.85485	4.9022	0.0113588		0.000743429	0.000773792	0.000710075	0.000371834	0.000435944	0.000365035	0.000434862	0.000271142	0.000359327	3.69468e-08	2.7925e-08	6.0167e-07		0.000742432	0.000373024	2.22181e-07	3.18701e-05	6.06889e-05	3.28679e-07		2.25761e-06	1.78413e-05	2.67492e-05		0.000613302	2.34651e-05	7.76933e-06
Astaxanthin_12´-apoastaxanthinal	C25H32O3	380.235	lipid fraction_positive mode LC-MS	annotated		molecular ion/ adduct	M+H	C25H33O3+	381.242	381.242	381.224	382.264	0.000856328	1		2.01632	1.96737	2.04515			4.14684e-06	2.55193e-06	2.39351e-06	3.85944e-06	4.83089e-06	2.92137e-06	4.01049e-06	2.54486e-06	3.52104e-06					3.03076e-06	3.61468e-06		9.69792e-07	8.16054e-07					0.370382				0.427598
Astaxanthin_10´-apoastaxanthinal	C27H34O3	406.251	lipid fraction_positive mode LC-MS	annotated		molecular ion/ adduct	M+H	C27H35O3+	407.258	407.258	407.236	408.28	1.3552e-05	1		2.30648	2.25113	2.33905			2.12405e-05	2.04244e-05	1.90155e-05	2.48898e-05	3.25947e-05	2.41436e-05	3.36001e-05	1.3567e-05	2.66231e-05					2.02268e-05	2.5903e-05		1.12555e-06	7.22278e-06					0.231966				0.113938
Astaxanthin_8´-apoastaxanthinal	C30H38O3	446.282	lipid fraction_positive mode LC-MS	annotated		molecular ion/ adduct	M+H	C30H39O3+	447.289	447.289	447.261	448.317	1.6248e-05	1		3.21828	3.17766	3.24866			1.91774e-06	2.80261e-06	1.88917e-06	1.47834e-06	2.40928e-06	1.62197e-06	3.15296e-06	8.16584e-07	1.20584e-06					2.20317e-06	1.78083e-06		5.19323e-07	8.54964e-07					0.465582				0.391987
7-Apoastaxanthinol glucoside	C16H26O8	346.163	polar fraction_negative mode LC-MS	annotated		molecular ion/ adduct	M-H	C16H25O8-	345.155	345.155	345.095	346.194	0.000663817	1		4.59422	4.53354	4.62146			2.64925e-06	2.66568e-06	1.25153e-06	1.03039e-06	1.65784e-06	1.19088e-06	2.48262e-06	5.33777e-07	7.34475e-07		1.49123e-08			2.18882e-06	1.27166e-06	1.49123e-08	8.11761e-07	7.08989e-07					0.123012				0.178967
7-Apoastaxanthinol glucoside	C16H26O8	346.163	polar fraction_negative mode LC-MS	annotated		molecular ion/ adduct	M+Cl	C16H26O8Cl-	381.132	381.132	381.109	382.155	0.000235836	1		4.59782	4.56398	4.65866			9.43396e-06	9.3041e-06	3.63509e-06	1.02176e-05	1.68968e-05	1.22491e-05	2.0484e-05	5.73307e-06	9.40088e-06	1.30777e-07	7.02547e-07			7.45772e-06	1.24969e-05	4.16662e-07	3.31113e-06	5.36179e-06	4.04302e-07		0.0655172	0.0233661	0.186372		0.063504	0.0025094	0.131039
7-Apoastaxanthinol glucoside	C16H26O8	346.163	polar fraction_negative mode LC-MS	annotated		molecular ion/ adduct	M+FA-H	C17H27O10-	391.161	391.161	391.14	392.185	3.083e-06	1		4.59779	4.54031	4.64851			5.1839e-05	5.53875e-05	2.65421e-05	5.934e-05	0.000102134	7.846e-05	0.000120244	3.65082e-05	5.88274e-05					4.45895e-05	7.5919e-05		1.57299e-05	3.09147e-05					0.150509				0.0843682
7-Apoastaxanthinol glucoside	C16H26O8	346.163	polar fraction_positive mode LC-MS	annotated		molecular ion/ adduct	M+Na	C16H26O8Na+	369.153	369.153	369.113	370.176	-0.000102865	1		4.59725	4.57179	4.62927			1.87297e-06	3.41617e-06	2.33474e-06	9.92664e-06	1.56476e-05	1.40186e-05	1.86471e-05	5.85175e-06	7.82802e-06	9.01376e-08	2.44621e-07	1.18962e-07		2.54129e-06	1.19866e-05	1.5124e-07	7.92063e-07	4.92073e-06	8.21444e-08		0.00652246	0.00503105	0.0151621		0.0335246	0.00199781	0.00468444
7-Apoastaxanthinol glucoside		167.107	polar fraction_positive mode LC-MS	annotated		aglycone (protonated and dehydrated)	M+H[-C6H12O6]	C10H15O2+	167.107	167.107	167.101	168.115	-5.4044e-05	1		4.59731	4.56503	4.63604			1.62895e-06	2.21211e-06	1.26696e-06	2.75168e-06	4.55357e-06	3.77507e-06	5.03332e-06	1.69957e-06	2.12997e-06	1.54913e-07				1.70267e-06	3.32386e-06	1.54913e-07	4.76869e-07	1.34381e-06					0.0895277				0.0344257
7-Apoastaxanthinol glucoside		185.117	polar fraction_positive mode LC-MS	annotated		aglycone (protonated)	M+H[-C6H10O5]	C10H17O3+	185.117	185.117	185.106	186.132	-0.000168144	1		4.59877	4.56165	4.63942			3.21253e-05	3.66165e-05	1.83927e-05	4.34469e-05	6.35255e-05	5.29294e-05	7.55788e-05	2.39048e-05	3.72928e-05					2.90448e-05	4.94464e-05		9.49439e-06	1.85975e-05					0.124164				0.0663842
9-apoastaxanthinol glucoside	C19H30O8	386.194	polar fraction_negative mode LC-MS	annotated		molecular ion/ adduct	M-H	C19H29O8-	385.187	385.187	385.159	386.216	0.000137528	1		6.32827	6.27102	6.39274			0.000302048	0.000279952	0.000211916	0.00020636	0.000263632	0.000292507	0.000334809	0.000144243	0.000173611		4.63579e-07			0.000264639	0.00023586	4.63579e-07	4.69771e-05	7.33619e-05					0.562131				0.502319
9-apoastaxanthinol glucoside	C19H30O8	386.194	polar fraction_negative mode LC-MS	annotated		molecular ion/ adduct	M+Cl	C19H30O8Cl-	421.163	421.163	421.139	422.196	0.00037356	1		6.32849	6.29469	6.39274			0.00386959	0.00378417	0.00335092	0.00364702	0.0043032	0.00452973	0.00431623	0.00288561	0.002771	1.11863e-05	2.46473e-06	8.05426e-06		0.00366823	0.00374213	7.23509e-06	0.000278095	0.000768176	4.4181e-06		2.19258e-05	8.18551e-05	0.879736		0.00191355	7.34977e-05	0.840001
9-apoastaxanthinol glucoside	C19H30O8	386.194	polar fraction_negative mode LC-MS	annotated		molecular ion/ adduct	M+FA-H	C20H31O10-	431.192	431.192	431.17	432.217	0.000309441	1		6.32757	6.29807	6.39274			0.040321	0.0405017	0.0306316	0.027717	0.0365556	0.0395358	0.0440937	0.0196822	0.0238841	7.91875e-05	2.792e-05	7.84248e-05		0.0371514	0.0319114	6.18441e-05	0.00564707	0.00958848	2.93816e-05		0.000340539	0.000852558	0.419843		0.00763747	0.000455262	0.340361
9-apoastaxanthinol glucoside		386.194	polar fraction_negative mode LC-MS	annotated		molecular ion/ adduct	2M-H	C38H59O16-	771.381	771.38	771.307	773.452	0.000715665	1		6.32797	6.29807	6.39274			0.000222722	0.000232341	0.000160222	0.000127505	0.00018189	0.000215708	0.000267428	7.51475e-05	9.98138e-05					0.000205095	0.000161249		3.91576e-05	7.34741e-05					0.375522				0.282346
9-apoastaxanthinol glucoside		223.134	polar fraction_negative mode LC-MS	annotated		aglycone (deprotonated)	M-H[-C6H10O5]	C13H19O3-	223.134	223.133	223.121	224.146	0.000898023	1		6.32759	6.29807	6.39274			0.000378991	0.000388086	0.00029475	0.00029675	0.000375869	0.000412568	0.000483853	0.000189755	0.00024064	1.27471e-07				0.000353942	0.000333239	1.27471e-07	5.14636e-05	0.000110714					0.772746				0.713278
9-apoastaxanthinol glucoside	C19H30O8	386.194	polar fraction_positive mode LC-MS	annotated		molecular ion/ adduct	M+H	C19H31O8+	387.201	387.201	387.18	389.242	0.000473038	1		6.32679	6.29292	6.4146			0.023854	0.0246642	0.0216691	0.0175087	0.0234715	0.0256377	0.0278583	0.0122393	0.0160324	7.26561e-05	4.37838e-05	7.78336e-05		0.0233958	0.020458	6.47578e-05	0.00154922	0.00610747	1.83476e-05		1.28384e-05	0.000826871	0.452867		0.00146457	0.000444212	0.309103
9-apoastaxanthinol glucoside	C19H30O8	386.194	polar fraction_positive mode LC-MS	annotated		molecular ion/ adduct	M+Na	C19H30O8Na+	409.184	409.183	409.159	410.239	0.000988768	1		6.32681	6.27601	6.38759			0.00211276	0.00195736	0.00177188	0.00208428	0.0024427	0.00263326	0.00254863	0.00164554	0.00158952	2.01565e-06	6.08337e-07	4.9517e-06		0.00194733	0.00215732	2.52523e-06	0.000170663	0.000458419	2.21607e-06		3.88784e-05	0.000101563	0.479906		0.00255344	8.66013e-05	0.354589
9-apoastaxanthinol glucoside		369.191	polar fraction_positive mode LC-MS	annotated		molecular ion (dehydrated)	M+H[-H2O]	C19H29O7+	369.191	369.191	369.165	371.248	-0.000179604	1		6.32745	6.27601	6.38759			0.00043883	0.000438728	0.000362103	0.000332752	0.000412708	0.00045855	0.000497853	0.000230832	0.000311354	6.62801e-07	5.09595e-07	2.86262e-07		0.00041322	0.000374008	4.86219e-07	4.42691e-05	0.00010011	1.89355e-07		8.60248e-05	0.000426883	0.547957		0.00381233	0.00026275	0.442739
9-apoastaxanthinol glucoside		189.127	polar fraction_positive mode LC-MS	annotated		aglycone (protonated and 2x dehydrated)	M+H[-C6H14O7]	C13H17O+	189.127	189.127	189.116	191.153	9.141e-06	1		6.3274	6.28615	6.38759			0.00384311	0.00392368	0.00301088	0.00313349	0.00365791	0.00414511	0.00433123	0.0020413	0.00272437	1.1684e-05	7.94072e-06	9.20553e-06		0.00359256	0.0033389	9.61007e-06	0.000505358	0.000876365	1.90413e-06		0.000252579	0.000382694	0.66288		0.00656543	0.00024114	0.600837
9-apoastaxanthinol glucoside		207.138	polar fraction_positive mode LC-MS	annotated		aglycone (protonated and dehydrated)	M+H[-C6H12O6]	C13H19O2+	207.138	207.138	207.13	209.163	0.000526423	1		6.32682	6.2963	6.39098			0.0151101	0.0152208	0.0121478	0.0118067	0.0141869	0.0161875	0.0167755	0.00792607	0.0104971	4.05402e-05	1.9915e-05	3.42167e-05		0.0141596	0.0128967	3.15573e-05	0.00174312	0.00344072	1.05666e-05		0.000149409	0.000421434	0.57697		0.00503466	0.000260083	0.488917
9-apoastaxanthinol glucoside		225.149	polar fraction_positive mode LC-MS	annotated		aglycone (protonated)	M+H[-C6H10O5]	C13H21O3+	225.149	225.148	225.137	226.164	0.000221704	1		6.32682	6.28953	6.38421			0.000901338	0.000944766	0.000785073	0.000696402	0.000849312	0.000939267	0.000990704	0.000504602	0.000603457	1.82609e-06	5.80584e-07	3.99564e-07		0.000877059	0.000763957	9.35414e-07	8.25682e-05	0.000193402	7.76643e-07		5.15765e-05	0.000303839	0.376256		0.00294538	0.000201304	0.259801
Ascorbic acid	C6H8O6	176.032	polar fraction_positive mode LC-MS	verified by reference compound	Sigma-Aldrich (A5960)	molecular ion/ adduct	M+H	C6H9O6+	177.039	177.039	177.025	178.059	-8.574e-06	1	0.996662	0.922297	0.881853	0.999919	0.0743652		2.92003e-07	8.38087e-08	2.19195e-07	3.34307e-07	3.70244e-07	0.00222197	0.000588929	0.000567435	5.80921e-07	0.00363204	0.00336246	0.00067642		1.98335e-07	0.000563269	0.00255697	1.05653e-07	0.000860503	0.00163417		0.0535424	0.0421722	0.309781		0.113462	0.157049	0.169875
Glutathione	C10H17N3O6S	307.084	polar fraction_negative mode LC-MS	verified by reference compound	Sigma-Aldrich (G6529)	molecular ion/ adduct	M-H	C10H16N3O6S-	306.077	306.076	306.062	307.11	0.000263116	1	1.27769	1.29756	1.26994	1.33982	-0.0198721				6.41569e-08			5.91845e-05	8.92506e-05	4.25759e-05		0.000174841	0.00011779	5.92728e-05		6.41569e-08	6.36703e-05	0.000117301		2.36585e-05	5.77857e-05			0.211054				0.244921
Glutathione	C10H17N3O6S	307.084	polar fraction_positive mode LC-MS	verified by reference compound	Sigma-Aldrich (G6529)	molecular ion/ adduct	M+H	C10H18N3O6S+	308.091	308.091	308.075	309.107	1.0299e-05	1	1.27769	1.21868	1.17716	1.27438	0.0590084		2.00356e-07	6.44873e-07	6.25051e-07	6.11947e-06	1.46083e-05	0.0190048	0.0190249	0.0120422	1.63925e-05	0.0287369	0.0227791	0.0282142		4.90093e-07	0.0083515	0.0265767	2.51115e-07	0.00948322	0.00329922		0.000153057	0.0163628	0.184096		0.00509783	0.00428265	0.0834986
α-Citral/ Geranial	C10H16O	152.12	volatile fraction_SPME-GC-MS	verified by reference compound	not available				152.12	69					23.203	23.3387	23.3385	23.342	-0.135667		0.000189128	0.000331745	0.000311836	6.18416e-05	6.25884e-05	8.6553e-05	8.1624e-05	8.73045e-05	0.000187022					0.00027757	9.4489e-05		7.7237e-05	4.67461e-05					0.00269642				0.0375175
β-Cyclocitral	C10H16O	152.12	volatile fraction_SPME-GC-MS	verified by reference compound	Supelco (16976)				152.12	107						22.809	22.8025	22.8125			8.11636e-06	1.40041e-05	1.78694e-05	3.78934e-05	3.60301e-05	3.71789e-05	5.28226e-05	6.27307e-05	4.01344e-05	0.000345428	0.00027304	0.000408648		1.33299e-05	4.4465e-05	0.000342372	4.91135e-06	1.08596e-05	6.78557e-05		0.00111074	9.73128e-06	0.0024477		0.0135232	0.0158917	0.00058999
Geranylacetone	C13H22O	194.167	volatile fraction_SPME-GC-MS	verified by reference compound	Sigma-Aldrich (W354201)				194.167	43					25.543	25.6953	25.6952	25.6985	-0.152333		0.0018931	0.00297734	0.00183297	0.000866724	0.000870789	0.000734567	0.00138313	0.001309	0.00063318	0.000128748	0.000141845	0.000173187		0.00223447	0.000966231	0.000147926	0.000644049	0.000308186	2.28351e-05		0.00496689	0.00301432	0.00426968		0.0301876	0.00121256	0.0631375
β-Ionone	C13H20O	192.151	volatile fraction_SPME-GC-MS	verified by reference compound	Sigma-Aldrich (W259500)				192.151	177					26.703	26.8883	26.885	26.8917	-0.185333		9.60436e-05	0.000159192	0.000172066	0.000418416	0.000314366	0.000422674	0.00059521	0.000538343	0.000382114	0.00380627	0.00371856	0.005311		0.000142434	0.000445187	0.00427861	4.06878e-05	0.000103442	0.000895152		0.00132709	1.0421e-05	0.00207717		0.015105	0.017168	0.000438492
α-Ionone	C13H20O	192.151	volatile fraction_SPME-GC-MS	verified by reference compound	Supleco (03642)				192.151	93						25.9372	25.9372	25.9407						4.34245e-05	3.26252e-05	3.87438e-05	6.07101e-05	8.48679e-05	5.20675e-05	0.000150808	0.00013567	0.000167794			5.20732e-05	0.000151424		1.88721e-05	1.60708e-05			0.000111042				0.000523
β-Ionon-5,6-epoxide	C13H20O2	208.146	volatile fraction_SPME-GC-MS	annotated by mass-spectral matching					208.146	91						27.1827	27.1793	27.1857												5.88458e-05	5.40416e-05	9.24613e-05				6.84496e-05			2.09331e-05
Nonenal	C9H16O	140.12	volatile fraction_SPME-GC-MS	annotated by mass-spectral matching					140.12	55						21.5245	21.5212	21.5247			0.00574186	0.00387909	0.00353141	0.00119282	0.000849555	0.00113647	0.00132761	0.000947182	0.00514592	0.000561489	0.00131988	0.000521304		0.00438412	0.00176659	0.000800892	0.00118862	0.00166441	0.000449908		0.00814095	0.370449	0.0475871		0.0234847	0.230872	0.0371692
Nonadienal	C9H14O	138.104	volatile fraction_SPME-GC-MS	annotated by mass-spectral matching					138.104	70						21.4887	21.4885	21.4887			0.026137	0.0183638	0.0140723	0.00658086	0.0035255	0.003814	0.00493299	0.00203476	0.0138004	0.00180479	0.00655999	0.00189924		0.0195244	0.00578141	0.00342134	0.00611552	0.00421094	0.00271856		0.0140594	0.414033	0.00504693		0.0295214	0.34892	0.0396319
(E)-2-Pentenal	C5H8O	84.0575	volatile fraction_SPME-GC-MS	verified by reference compound	Sigma-Aldrich (77003)				84.0575	55					13.709	13.7942	13.7908	13.7977	-0.0851667		0.000651042	0.000525532	0.000583539	0.000321565	0.000350953	0.000410479	0.000288433	0.000335117	0.000385591	0.000533125	0.000336259	0.000439152		0.000586704	0.00034869	0.000436179	6.28149e-05	4.41264e-05	9.8467e-05		0.0893886	0.0966013	0.000275471		0.101339	0.259375	0.0095121
(E)-2-Hexenal	C6H10O	98.0732	volatile fraction_SPME-GC-MS	verified by reference compound	Aldrich (13265-9)				98.0732	56					15.822	15.6705	15.6703	15.6737	0.1515		0.000502538	0.000352865	0.000373537	0.000313209	0.000369587	0.000407242	0.000274988	0.000269535	0.000365803	0.000351008	0.000249022	0.000229858		0.000409646	0.000333394	0.000276629	8.11075e-05	5.60544e-05	6.51227e-05		0.0911212	0.214343	0.136996		0.0942757	0.274553	0.239625
(E)-2-Heptenal	C7H12O	112.089	volatile fraction_SPME-GC-MS	verified by reference compound	Sigma-Aldrich (00502)				112.089	43					17.864	17.9845	17.9813	17.9878	-0.1205		8.02336e-05	7.60762e-05	0.000121314											9.25414e-05			2.50046e-05
Pentadecanal	C15H30O	226.23	volatile fraction_SPME-GC-MS	annotated by mass-spectral matching					226.23	57						30.1683	30.1637	30.1733			0.00709644	0.0116096	0.0106049	0.0020463	0.00199986	0.00465411	0.00508005	0.00430483	0.00863419	0.00147657	0.00329897	0.00578092		0.00977031	0.00445322	0.00351882	0.0023695	0.00243918	0.00216058		0.0278706	0.593432	0.0171315		0.0282351	0.585731	0.0324235
Neophytadiene	C20H38	278.297	volatile fraction_SPME-GC-MS	annotated by mass-spectral matching					278.297	39						32.0137	32.007	32.0203			0.000337252	0.000381592	0.000221207	0.000114739	9.58326e-05	0.000111321	9.961e-05	6.64634e-05	5.71326e-05	2.42306e-05	2.11861e-05	2.2362e-05		0.00031335	9.08498e-05	2.25929e-05	8.28209e-05	2.37609e-05	1.53533e-06		0.0036992	0.00195979	0.00034273		0.0259616	0.000852707	0.0385336
Methyl salicylate	C8H8O3	152.047	volatile fraction_SPME-GC-MS	verified by reference compound	Supelco (76631)				152.047	120						22.3383	22.3383	22.3385			0.000128044	0.000279211	0.000226187											0.000211147			7.66976e-05
